# Supplementary material for: Melatonin Maintains Postharvest Quality in Fresh Gastrodia elata Tuber by Regulating Antioxidant Ability and Phenylpropanoid and Energy Metabolism During Storage
Source: Int J Mol Sci. 2024 Nov 1;25(21):11752. doi: 10.3390/ijms252111752 (PMC11545936; doi:10.3390/ijms252111752)
Supplement: Supplementary file 1 [file ijms-25-11752-s001.zip]

Archive with 1 entries (1 files):
- ijms-3271867-supplementary.pdf
